# Supplementary material for: A Rapid Field-Visualization Detection Platform for Genetically Modified Soybean ‘Zhonghuang 6106’ Based on RPA-CRISPR
Source: Int J Mol Sci. 2024 Dec 26;26(1):108. doi: 10.3390/ijms26010108 (PMC11719896; doi:10.3390/ijms26010108)
Supplement: Supplementary file 1 [file ijms-26-00108-s001.zip]

Archive with 1 entries (1 files):
- ijms-3370112-supplementary.pdf
